# Supplementary material for: A molecular approach integrating genomic and DNA methylation profiling for tissue of origin identification in lung-specific cancer of unknown primary
Source: J Transl Med. 2022 Apr 5;20:158. doi: 10.1186/s12967-022-03362-2 (PMC8981640; doi:10.1186/s12967-022-03362-2)
Supplement: Supplementary file 2 — Additional file 2: Table S1. Treatment regimens and survival outcomes for each of the 16 lung-specific CUP patients analyzed in this study. [file 12967_2022_3362_MOESM2_ESM.xlsx]

## Sheet: table.S1
Table S1. Treatment regimens and survival outcomes for each of the 16 lung-specific CUP patients analyzed in this study.
Patient ID	Time lag between tumors	Tumor location	TOO prediction	Histology	OS	Status	Treatments
1	Synchronous	Lung	P	ADC	20	alive	1. EGFR-TKI (osimertinib); PFS: 8 months(PR); 2.chemotherapy (platinum+pemetrexed); PFS: 12+ months(PR).
		Colon	M	ADC
2	Metachronous	Stomach	P	ADC	51.5	death	1.Radical gastrectomy and postoperative chemotherapy (SOX, DFS: 3 years ); 2. lung lesion occurred: SOX (PFS: 1.5 months, PD); 3.platinum+taxane (PFS: 1.5 months; PD); 4. apatinib (PFS: 6months; SD); 5. platinum+pemetrexed (PFS: 1.5 months; PD).
		Lung	M	ADC
3	Metachronous	Lung	P	ADC	19.3	death	1. platinum+pemetrexed+PD-1 inhititor (PFS: 3.0 months; SD). 2. gastric cancer occurred but not received anti-cancer treatment.
		Stomach	M	ADC
4	Synchronous	Lung	P	ADC	7.6	death	1. EGFR-TKI (osimertinib); PFS: 3 months(PR); 2. intestinal obstruction occurred: symptomatic and supportive treatment, but not received subsequent anti-cancer treatment.
		Colon	M	ADC
5	Synchronous	Stomach	P	Poorly-undifferentiated	8	alive	1. Chemotherapy (SOX, PFS: 8.0+ months).
		Lung	M	Poorly-undifferentiated
6	Synchronous	Lung	P	Poorly-undifferentiated	5.7	death	1. Chemotherapy+PD-1 inhitibor (efficacy evaluation missed).
		Colon	M	Poorly-undifferentiated
7	Metachronous	Cervix	P	ADC	52.6	death	1. Radical resection of cervical cancer and postoperative radiotherapy (DFS: 3.5 years); 2. lung lesion occurred: platinum+taxane (PFS: 3.0 months; PD).
		Lung	M	ADC
8	Synchronous	Colon	P	Poorly-undifferentiated	4.1	alive	1. platinum+albumin-taxane+PD-1 inhitibor (PFS: 4.1 months; PR).
		Lung	M	Poorly-undifferentiated
9	Synchronous	Lung	P	ADC	4.9	death	1. platinum+albumin-taxane+herceptin (PFS: 3.0 months; PR).
		Colon	M	ADC
10	Metachronous	Cervix	P	SQC	67.4	alive	1. Radical surgical resection on cervix and lung lesions.
		Lung	M	SQC
11	Synchronous	Stomach	P	ADC	74.1	death	1. Radical surgical resection on gastirc and lung lesions.
		Lung	P	ADC
12	Metachronous	Colon	P	ADC	67.4	alive	1. Radical surgical resection on colon and lung lesions.
		Lung	P	ADC
13	Synchronous	Cervix	P	ADC	43.2	alive	1. Radical surgical resection on cervix and lung lesions.
		Lung	P	ADC
14	Metachronous	Colon	P	ADC	115.9	alive	1. Radical surgical resection on colon and lung lesions.
		Lung	P	ADC
15	Synchronous	Lung	P	ADC	32	alive	1. platinum+taxane (PFS: 3.0 months; PR); 2.PD-1 inhibitor (PFS: 29.0 months; PR).
		Stomach	P	ADC
16	Synchronous	Lung	P	Atypical carcinoid	26.3	alive	1. platinum+etoposide (PFS: 1.5 months; PD); 2. platinum+taxane(PFS: 1.5 months; PD); 3.irinotecan (PFS: 1.5 months; PD); 4.crizotinib (PFS: 7.0 months; PR); 5.alectinib(PFS: 14.0 months; PR).
		Cervix	P	Atypical carcinoid
Abbreviations: ADC, adenocarcinoma. M, metastasis. P, primary. PD, progressive disease. PFS, progression-free survival. PR, partial response. SD, stable disease. SQC, squamous cell carcinoma. TKI, tyrosine kinase inhibitor.
